# Supplementary material for: Cross Sectional Characterization of Factors Associated with Pediatric HIV Status Disclosure in Southern Ethiopia
Source: PLoS One. 2015 Jul 13;10(7):e0132691. doi: 10.1371/journal.pone.0132691 (PMC4500496; doi:10.1371/journal.pone.0132691)
Supplement: S1 Dataset — (CSV) [file pone.0132691.s002.csv]

CardNumber	xxInterview	ageChilde	AgeCat	SexChild	GradeChild	BirthOrderChild	AgeCareGiver	SexCareGiver	RelationshipCareGiver	EducationCareGiver	IncomeCareGiver	OccupationCareGiver	MritalStatusParent	WHOstage	Prophylaxis	ART	ARTregimen	EarlyInfantFeeding	BreastFeedingDuration	HIVCareGiver	CaregiverHIVwhen	CAREcaregiver	CAREwhen	ARTcaregiver	ARTcgwhen	DISCLOSEcaregiver	DISCLOSEwhom	NotDisclosedWhy	DisclosureImportant	NoDisclosureWhy	YesDiscloseWhy	WhoDisclose	DisclosreAge	ChildASK	WhatTELL	ResistART	DISCLOSE	WhenDisclose	AgeDisclosure	WhoDisclosure	ARTduringDisclosure	ARTwhenAFTERdisc	ARTwhenBEFOREdisc	whenDISCLOSURE	DiscussionHIV	MyIllness	AvoidingThinking	NoSecrets	Adherence
11307104	2	9	3	2	5	1	2	2	1	2	1			3	1	1	3	1	2	1	2000	1	2	1	2	1	1		1		1	2	2	2		2	2								4	3	1	4	4
11383104	2	12	2	1	4	3	3	1	3		1		1	1	1	1	3	1	3	2									1		2	2	2	2		2	1	2003	9	1	1	36	36	11
11437104	2	13	2	1	5	1	2	2	1	2	1	2	2	3	1	1	3	1	2	1	2001	1	2	1	2	1	2		1		3	2	1	2		2	1	2000	8	1	1	0	72	12
11331104	2	13	2	1	5	1	3	2	3	2	1	2	2	3	1	1	3	1	3	2									1		2	2	1	2		2	1	2003	10	1	2
11288104	2	12	2	1	5	1	2	1	2	3	1		1					1	3	2									1			1	2				1	2006	12	2	1		6	11
11415104	2	10	2	2	5	3	2	1	2	3	2	1	2	3	1	1	3	1	3	1	2002	1	2	1	2	1	2		1			2	1			2	1	2003	7	1	1	3	3	11
11309104	2	10	2	2	5	3	2	2	3		2	1	2	3	1	1	3	2		2									1			1	2	2		2	2								4	3	1	1	1
11207104	2	11	2	2	4	1	2	2	1	3	1			3	1	1	3	1	3	1	1999	1	1	1	1	1	1		2					1	1	2	2								3	3	4	1	4
11482104	2	9	3	2	5	1	2	2	1	3	1	1		1	1	1	2	1	1	1	1998	1	1	1	1	1	1		1			2	2	1	2	2	2								4	3	4	4	4
11187104	2	12	2	1	4	1	2	2	1	3	2	1		1	1	1	2	1	2	1		1		1		1	2		1			1	2	1	2	2	1	2005	10	2	1	1	1
11245104	2	15	2	1	4	3	3	2	1	3	1	1	2	1	1	1	3	1	3	1	2001	1	2	1	2	1	2		2					1	2	2	2								4	4	3	1	1
11547104	2	9	3	1	4	1	3	2	3	3	2	1	1	3	1	1	2	1	2	2									1		2	2	2	2		2	2								1		4	4	4
11280104	2	13	2	2	4	1	2	2	2	3	1	2	1	3	1	1		2	2	1	2003	1	2	2		1	1		1		2	2	2	1	1	2	2								3	1	2	1	1
	2	8	3	1	5	1	2	2	1	3	2		2		1	1	3	2	2	1	2000	1	2	1	2	1	1		2	1				1	1	1	2								4	4		1	1
	2	10	2	2	5	1	2	1	2	3	2	1	1	1	1	1	2	2	1	2									1		4	1	2	1	5	1	2								1		4	4	1
11428104	2	6	3	1	5	1	1	2	3	2	1	2	2	1	1	1		1	1	2									1		2	1	2	2		2	2								4	3	1	4	4
11380104	2	11	2	2	4	1	2	2	1	3	2	1	2	1	1	1	3	1	2	1	2000	1	2	1	2	1	5		1		1	2	2	2		2	1	2003	8	1	1	24	36
11443104	2	8	3	1	5	3	1	1	2	2	1	2	1	1	1	1	2	1	1	1	2002	1	2	1	2	2		1	1		2	1	2	1	5	2	2								1	3	4	4	1
11483104	2	11	2	2	4	1	3	1	2	2	2	2	1	3	1	1	3	1	1	2									1		5	1	2	2		1	2								4	3	3	1	4
1197205	2	6	3	2	5	1	2	2	3	3	1	2	1	3	1	2		1	3	1	2003	1	2	1	2	2		1	2	2				2		2	2								4	3	4	4	1
11368109	2	9	3	2	5		2	2	3	3	2	1	1	1	1	1	3	2		1	1992	2		1	1	1	5		1		5	1	2	2		2	2								1	2	4	1	4
1122104	2	5	3	1	5	1	2	2	1	2	1	2	2	3	1	1	3	1	3	1	2004	1	2	1	2	1	1		1		1	1	2	2		2	2								4	2	1	4	1
11457104	1	14	2	2	4	1	2	2	1	2	2	1	2	3	1	1	3	1	2	1	2003	1	2	1	2	1	5		1		1	2	2				1	2003	9	5
11282104	2	11	2	1	4	3	2	2	1	2	1	1	1	3	1	1	2	1	3	1	1998	1	1	1	1	1	5		1		2	2	2	2		2	1	2006	10	1	1	0	5	5
1120304	2	8	3	2	4	3	2	2	1	2	1		1		1	1	2	2	2	1		1		1		1	5		1								1	2004	6	1	1
11234104	2	11	2	1	4	1	3	2	3	2	1	2	1	3	1	1	3	1	2	2									2	3				1	2	2	2								1	3	4	1	4
42724105	2	11	2	2	4	1	2	1	3	3	2	1	1	3	1	1	3	1	2	2									2	4				2		2	2								1		1	4	1
11275104	2	9	3	2	4	1	2	2	1	2	1	1	2	1	2	2		1	2	1	2002	1	2	1	2	1	5		2	4				2		2	2								1	3	3	4	1
11267104	2	10	2	1	4	1	2	2	1	2	1	2	1	1	1	1	3	1	3	1	2002	1	2	1	2	1	1		1	4				2		2	2								4	1	1	1	1
11208104	2	7	3	1	5	1	2	1	2	3	1	2	1	1	1	1	3	1	1	1	2000	1	2	1	2	1	1		1		6	1	2	1		2	2								4	1	1	1	1
11367104	1	14	2	1	4	1								3	1	1		1	2										1		1	1	1				1	2001	11	2	2
11384104	2	8	3	2	4	1	2	2	1	2	2	1	1	3	1	1	2	1	3	1	2000	1	2	1	2	1	1		1		6	2	2	2		2	2								1		3	1	4
11569104	1	14	2	2	4	3								1	1	1	2	1	3										1		4	2	2				1	2001	9	2	2
11511104	1	13	2	1	4	1								1	1	1	2	1	1										2	2							1	2006	13	2	1	12	36	1
13967104	2	6	3	1	5	1	3	2	3	2	2	2	1	1	1	1		1	2	2									2	4				1	2	2	2								4	3	3	4	1
11353104	2	6	3	1	4	3	2	2	3	3	2	1	2	1	1	2		1	2	2									1		1	1	2	1	1	2	2								4	3	4	4	1
29759104	2	7	3	1	4	1	2	1	2	2	1	2	1					1	1	1	2000	1	2	1	2				1		2	1	1	2		2	2								1	3	3	1
11416104	2	12	2	1	4	1	2	2	1	3	1	1	2		1	1	2	1	2	1	1994	1	1	1	1	1	5		1		1	1	2	2		2	1	2005	11	5	1	12	84
11266104	2	9	3	2	4	1	2	2	1	3	2	1	2	1	1	1	2	1	1	1	2001	1	2	1	2	1	5		1		3	2	1	1	3	2	1	2005	8	1	1	40
11349104	2	13	2	2	4	3	2	2	3	3	2	1	1					2		2									1		5	1	2			2	1	2004	12	2	1	7	36	12
11306104	2	12	2	1	4	1	2	2	1	2	2	1	1	3	1	1	3	1	1	1	1999	1	1	1		1	1		1		5	2	1	2		2	1	3003	9	1	1	36	36	2
11407104	1	14	2	1	4	1	3	2	3	3	1		1	3	1	1	2	2	1	2									1		1	2	2	2		2	1	2001	10	1	1	40	36	12
11226	2	8	3	1	5	3	2	2	1	3	2	1	1	1	1	1	3	1	2	1	2002	1	2	1	2	1	5		1		3	2	2	1	2	2	2								4	3	3	4	4
	1	15	2	2	4	3	2	2	1	2	1	1	1	3	1	1	2	1	2	1		1	1	1		1	1		1		5	1	2			2	1	2003	12	1	2	36	36	12
11216104	2	11	2	2	4	3	1	2	3	2	1		2	1	1	1	2	1	2	1									2	5				1	2	2	2								4	3	4	3	4
11186104	2	6	3	2	4	1	2	2	1	3	1	2	2	3	1	2		1	1	1	2002	1	2	1		1	1		1		5	2	1	1	5	1	1	2006	9	1	2			9
11425104	2	6	3	1	5	1	2	2	1	2	1	2	1	3	1	1	3	1	2	1	2002	1	2	1	2	1	5		1		7	1	2	2		2	2								4	1	3	3	1
9944106	2	14	2	1	4	3	2	2	1	3	1	2	1	1	1	1		1	2	1	2004	1	2	1	2	1	1		1		6		2	2		2	1	2006	14	5	1	1	5	12
11414104	2	14	2	2	4	1	2	2	1	2	1	1	1	1	1	1	2	1	3	1	2002	1	2	1		1	5		1		1	2	2	2		2	1	2004	12	2	2
1138104	2	5	3	2	5	1	2	2	1	2	1	2	1	3	2	2		1	1	1	2003	1	2	1	2	1	1		1		6	2	2	1	5	1	2								4	3	4	4	4
465662104	2	11	2	1	5	3	3	1	3	2	1	2	1	1	1	1	2	1	3	2									1		1	1	2	2		2	2								3		4	4	1
82891006	2	6	3	2	5	1	1	2	1	2	2	2	2		1	1	3	1	2	1	2000	1	2	1	2	2		1	1		5	2	2	1	5	2	2								4	3	4	3	4
	1	14	2	1	4	3								1	1	1	2	1	3										1		5	2	2				1	2003	8	1	1	36	36	2
	2	13	2	2	4	1	1	2	1	2	1	2	1	1	1	1		1	3	1	2000	1		2		1	1		1		8	1	2	2		2	2								1	1		4	4
11218104	2	9	3	2	4	3	2	2	1	2	1	1	1	3	1	1	3	1	3	1	2000	1	2	1	2	1	5		1		8	1	2	1	5	1	2								4	3	4	4	4
11462104	2	6	3	1	5	3	2	2	1	2	1	2	2	1	1	2		1	1	1	2002	1		2		1	1		1		5	2	2	2		2	2								4	3	4	4	4
11506104	2	10	2	2	5	1	2	1	2		2	1	1	3	1	1	3	1	3	1	1999	1	1	1	1	1	1		1		1	1	2	2		2	2								4	3	4	4	4
	2	9	3	1	4	1	2	1	2	3	2	1	1	3	1	1	3	2	2	2									1		1	2	2	1	1	2	2								1	1	1	1	4
11434104	2	7	3	2	4	3	2	2	1	2	1	1	2		1	1	2	1	2	1	1999	1	1	1	2	1	5		1		1	2	2	2		2	1	2006	7	1	1	12	36	2
337105	2	9	3	2	4	3	2	2	1	2	1	2	1	1	1	2		1	2	1	1999	1	1	1		1	1		1		6	2	2	1	5	1	2								4	3	4	4	1
11222104	1	15	2	2	4									1	1	1	2	2											1		8	2	2			2	1	2003	13	1	1	36	13
11461104	2	6	3	1	4	3	2	1	1	3	2	1	1	3	1	1	2	1	3	2									1		3	2	2	2		2	2								4	3	4	4	4
11249104	2	14	2	1	4	1	3	2	3	2	1	2	1	1	1	1		1	1	1	1997	2		1	1	1	1		1		8	2	2	2		1	1	2000	10		1	24	48	13
11299104	2	11	2	2	4		2	2	3	3	2	1	2	3	1	1		1		1									1		3	2	2	2		2	2								4	2	4	4	1
3901	2	8	3	1	4	1	2	2	1	3	2	1	2	1	1	2		1	3	1	2003	1	2	1	2	1	5		1		5	2	2	2		2	2								4	4	4	1	4
11213104	2	13	2	1	4	3	2	1	2	2	1	1	1	3	1	1	2	1	3	2									1		6	2	2			2	1	2003	10	5	1	24	36	12
11402104	2	8	3	2	4	1	1	2	1	2	1		2	1	1	1	2	1	3	1	2002	1	2	1	2	1	1		1		2	1	2	1	4	1	2								4	3	1	1	3
11304104	2	11	2	1	4	1	3	2	3	2	1	2	2	1	1	1		2		2									2	4				1	2	2	2								1	3	4	1	4
11323104	2	13	2	2	4	3	2	2	1	2	1	2	1	3	1	1	3	1	3	1	1995	1	1	1		1	5		1		5	2	2			2	1	2003	10	1	1	36	36	13
11354104	2	7	3	2	5	1	2	2	1	3	2	1	1	3	1	1	3	1	2	1	2002	1	2	1	2	1	1		1		1	2	2	1	2	2	2								4	1	4	1	4
11479104	2	11	2	2	4	3	2	2	1	2	1	2	1	1	1	2		1	2	1	2000	1	2	2		1	1		1		1	2	2	1	2	2	2								1	3	4	1	4
11326	2	12	2	2	4	3	2	2	3	2	1	2	1	1	1	1	2	1	3	2									2	3				1	2	2	2								4	3	4	1	1
11317104	2	13	2	2	4	1	2	2	1	3	1	1	2	1	1	1	3	2	1	1	1989	1	1	1	1	1	5										1	2004	11	1	2	24	60	15
17376105	2	9	3	2	5		2	2	3	3	2	1	1	1	1	1	3			1	1992	2		1	1	1	5		1		1	1	2	2		2	2								4	3	1	1	4
11413104	2	13	2	2	4	3	2	2	1	3	2	1	2	1	1	2		1	1	1	1994	1	1	1	1	1	1		1		5	2	2	2		2	2								1	3	4	1	4
11330104	2	12	2	1	4	1	3	2	1	2	1	1	1	3	1	1		1	1	1		1		1		1	1		1		7	2	2	2		2	2		8	1	2
22338105	2	9	3	1	4	1	2	1	2	3	2	1	1	3	1	1	2	1	2	1	2005	1	2	1	2	1	1		1		7	2	2	1	5	2	2								4	3	3	4	4
11228104	2	13	2	2	4	3	2	2	1	3	1	2	1	1	1	1		1	2	1	1997	1	2	1	2	1			1		1	2	2	2		2	2								1	3	4	1	4
	2	12	2	1	4	3	2	2	1	2	1	1	2		1	1	2	1	3	1	1998	1	1	1	1	1	5		1		8	2	1	1	3	2	1	2001	7	1	1	1	1998	2
11208104	2	7	3	1	5	1	2	2	1	2	1	2	1	1	1	1	3	1	1	1	1999	1	1	1	2	1	5		1		1	2	2	1	2	2	2								4	3	4	1	1
11292104	2	11	2	2	4	3	2	2	1	2	1	2	1	3	2	2		1	3	1	2001	1	2	1	2	1	1		2	4				1	2	2	2								1	3	4	1	4
11423104	2	13	2	2	4	1	2	2	1	2	1	2	1		1	1	3	1	2	1	2002	1	2	1	2	1	1		1		4	2	2	1	1	2	2								1	3	4	4	4
11471104	2	9	3	1	4	1	2	2	1		1		2	3	1	1	2	1	3	1	2000	1	2	1	2	1	1		1		7	1	2	2		2	1	2004	5	1	1	24	48	2
11340104	2	11	2	2	4	1	2	2	3	2	1	2	2	3	1	1	2	2		2									2	6				1	2	2	2								1	3	4	1	4
11334104	2	6	3	1	5	3	2	1	1	3	1	2	1	3	1	1	3	1	3	2									1		1	1	2	2		2	2								4	1	4	4	4
11225104	2	9	3	2	4	1	2	2	1	2	1	1	2	1	1	1		1	3	1	1997	1	1	1	1	1	1		1		9	2	2	1	1	2	2								4	3	4	1	2
11456104	2	9	3	1	4	1	2	2	1	2	1	2	1	1	1	1	3	2	1	1	2001	1	2	1	2	2		1	2	2				1	2	2	2								4	3	4	4	1
11278104	2	8	3	2	4	1	2	2	1	2	1	2	1	3	1	1	3	1	2	1	2002	1	2	1	2	1	1		1		1	2	2	2		2	2								4	3	4	4	2
11377104	2	13	2	2	4	3	2	2	1	2	1	2	2	1	1	2		1	2	1	1998	1	1	1	1	1	1		1		6	2	2	2		2	1	2004	11	1	2
37148105	2	6	3	1	5	1	2	1	2	3	2	1	1	1	1	1	3	1	1	2									1		7			2		2	2								4	3	1	4	3
13129106	2	6	3	1	5	1	2	2	1	2	1	2	1	1	1	2		1	2	1	2006	1	2	2				1	1		5	2	2	2		2	2								4	3	4	4	3
11436104	2	7	3	1	5	3	2	2	1	2	1	2	1	3	1	1	3	1	1	1	1998	1	1	1	1	1	1		2	6				1	2	2	2								4	3	4	4	1
11303104	2	7	3	1	5	1	2	2	1	3	1	1	1		1	1	3	1	3	1	2003	1		1	2	1	1		1		3					2	1	2006	7	1	2
11464104	2	9	3	2	4	1	2	2	1	3	2	1	1	1	1	1	3	1	2	1	1998	1	1	1	1	1	1		1		6	2	2	2		2	2								1	3	4	4	4
11410104	2	13	2	2	4	3	1	2	3	3	1	2	2	1	1	1	2	1	2	2									2	8				2		2	2								1	4	1	2	2
1140104	2	11	2	1	4	1	1	2	3	2	1		2	3	1	1	2	1	2	2									1		6	2	2			2	1	2006	11	2	1	12	60	11
28343	2	6	3	2	5	1	2	2	1	2	1	1	1	1	1	1	2	1	2	1	2005	1	2	1	2	1	1		1		1			2	2	2	2								4	3	4	4	4
33932104	2	7	3	2	5	1	2	2	1	2	2	1	1	1	1	2		1	2	1	2005	2		2		2		1	2	5				2		2	2								4	3	4	4	3
11322104	2	11	2	1	4		2	2	3	3	2		2	3	1	1	3	2		1									1		1			1	2	2	2								1	4	3	4	4
605105	2	6	3	2	5	1	2	2	1	2	1	1	1	3	1	1	2	1	3	1	2005	1	2	1	2	1	1		2	4				2		2	2								4	4	1	4	1
	2	12	2	1	4	1	2	2	1	3	2	1	1		1	1	2	2	2	1	1997	1	1	1	1	1	2		1		1	2	1	1	3	1	1		7	1	1	1
38955104	2	6	3	2	5	1	2	2	1	2	1	2	1	1	1	1	3	1	1	1	1997	1	2	1	2	1	1		1		6	2	2	1	2	2	2								4	3	3	3	1
	2	12	2	1	4	1	2	2	1	2	2	1	1	1	1	1	2	1	3	1	2006	1	2	1	2	1	1		2	3				1	2	2	2								1	1	4	3	3
	2	12	2	1	4	1	2	2	1	2	1	1	1	1	1	1	2	1	2	1	2004	1	2	1	2	1	1		1		5	2	2			2	1	2004	10	1	1	1	24
112124104	2	7	3	1	4	3	3	2	1	2	1	2	1	1	1	1	3	1	1	2									1		1	2	2	2		2	2								1	3	4	4	1
5338106	2	11	2	1	4		2	2	3	3	2	1	2	1	1	1	3			1	1992	2		2	1	1	2		2	5				1	2	2	2								1	2	1	4	1
11444104	2	12	2	1	4	1	2	2	3	2	1		2					1	1	1	1998	1	1	1	1	1	5		2	4				1	2	2	2								1	3	3	1	1
11521104	2	6	3	1	5	1	2	2	1	3	1	2	1	3	1	1	2	1	2	1	2000	1	2	2		1	5		1		1	2	2	2		2	2								4	2	2	4	1
11344104	1	13	2	1	4	1	2	2	1	3	2	1	2	3	1	1	3	2	2	1		1		1		1	2		1		9	1	2			2	1	2000	7	2	1	60	24	12
	2	12	2	2	4	3	1	2	3	3	2	2	2	1	1	2		1	3	2									1		9	2	2	2		2	2								1	1		1	4
22388105	2	7	3	1	5	1	2	2	1	3	2	1	1	3	1	1	3	1	2	1	2005	1	2	1	2	2		1	1		9	2	2	1	2	2	2								4	3	4	1	1
25492106	2	9	3	1	4	3	2	1	2	3	2	1	2	1	1	1	3	1	1	1	1998	1	1	1	1	1	1		1		3	2	2	2		2	2								4	3	4	4	4
11324104	2	6	3	1	5	1	2	2	1	2	1	2	1	3	1	1	2	1	1	1	1999	1	1	1		2		1	1		1	2	2	2		2	2								4	3	4	4	1
11346104	2	11	2	2	4	1	3	2	3	2	1	2	2	3	1	1	2	1	1	2									2	8				2		2	2									3	3	4	3
11241104	2	13	2	1	4	1	2	2	1	2	2	2	2	3	1	1	2	1	2	1	1999	2		1	2	1	5		1		8	2	2	1		2	1	2004	10	1	2			11
11215104	2	9	3	1	4	1	2	2	1	2	1	2	2	1	1	1	3	1	3	1	2000	1	2	1	2	1	1		1		1	2	2	1	1	2	2								4	3	4	4	1
11201104	2	9	3	2	4	1	2	2	1	2	1	2	1	3	1	1	3	1	3	1	2000	1	2	1	2	1	5		2	2				1	2	1	2								1	3	4	1	4
11263104	2	8	3	1	4	3	2	2	3	2	1	2	1	1	1	2		1	1	2									1		1	1	2	2		2	2								4		1	1	4
34038102	2	9	3	2	4	1	2	2	1	3	1	1	1	3	1		2	1	2	1	2005	1	2	1	2	1	1		1		1	2	2	1	2	2	2								4	3	4	1	1
5766106	2	10	2	2	4	1	2	2	1	3	2	1	2	1	1	1	3	2	1	1		1		1		1	1		1		1	2	2	1	1	2	2								4	3	1	1	4
29706105	2	10	2	1	4	1	2	2	1	2	1	2	1	3	1	1	2	2	1	1	2003	1	2	1	2	1	5		1		9		2	2		2	1			2	1
61231006	2	8	3	2	4	3	1	1	3	3		1		1	1	2		1	1	2									1		1	2	2	1	2	2	2								4	3	4	4	4
11371104	2	12	2	1	4	1	1	1	2	2	1	2	1	1	1	1	2	1	2	2									1		1	2	2	2		2	1	2003	9	1	2	24	36	2
11583104	2	8	3	2	5		2	2	3	3	2	1	2		1	2				2									1		1	1	2	2		2	2								4	3	1	4	4
11455104	2	10	2	2	4	1	1	2	3	2	1	2	2	1	1	1	2	2		2									2	4				1	2	1	2								1	2	4	1	4
11366	2	7	3	2	5	1	2	2	1	3	1	1	2	1	1	1	3	1	2	1	2001	1	2	1	2	2		1	1		5	2	2	2		2	2								2	1	1	1	3
11277104	2	15	2	1	4	1	3	1	2	2	1	2	1	3	1	1	2	1	2	2									1		2	2	2	2		2	1	2003	13	1	1	36	12
11301104	2	13	2	1	4	3	1	1	3	3	1	2	2	3	1	1	3	1	1	2									2	3				2	5	2	2								4	3	4	3	4
11341104	2	11	2	2	4	3	2	2	1	3	1	2	1		1	1	2	1	3	1	2004	1	2	2		1	5		1		6	1	2	1	2	2	2								4	3	4	4	4
11560104	1	14	2	2	4	3	2	2	1	3	1	1	1	3	1	1	2	1	3	1	2000	1	2	1	2	1	5		1		1	2	2	2		2	1	2001	9	5	2
11229104	2	12	2	2	4	1	2	2	1	2	1	2	2	3	1	2		1	2	1	2001	1	2	1	2	1	1		1		1	2	2	1	2	2	2								1	3	4	1	4
11403104	2	7	3	2	5	1	2	2	1	3	2	1	1	3	1		2	1	2	1	2000	1	2	1	2	1	5		2	2				1	2	2	2								4	4	4	4	1
11365104	2	11	2	2	4	1	3	2	1	2	1	2	2	1	1	1	3	1	3	1	1996	1	1	1	1	2		1	1		7	2	2	1	2	2	2								4	4	4	1	4
11357104	2	8	3	1	4	3	2	2	1	2	1	2	2	1	1	2		1	2	1	2002	1	2	2		1	1		1		1	2	2	2		2	2								4	3	4	4	1
17082105	2	7	3	1	5		2	2	3	3	2	1	1	1	1			2		1	1992	2		1	1	1	5		2	1				2		2	2								4	2	4	1	1
111931104	2	6	3	1	5	3	2	1	2	2	2	1	1	1	1	1	3	1	1	1	2001	1	2	1	2	1	1		1		1	2	1	2		2	2								4	4	4	4	3
11445104	2	6	3	1	5	1	2	1	2	3	1		1	1	1	1	2	1	1	1	2002	1	2	2		2			1		5	1	2	1	2	2	2								4	3	4	4	4
111345104	2	15	2	1	4	1	2	2	1	2	1	1	2	1	1	1	2	2	1	1	1998	1	1	1	1	1	5		1		9						1	1999	8	1	2			12
11468104	2	16	2	1	4	3	3	2	3	2	1	2	2	1	1	2		1	1	2									1		1	1	2			2	1	2004	13	2	2			13
11370104	1	15	2	2	4	3								1	1	1	3	1											1		1	2	2				1	2002	11	1	1	448	3	13
	2	11	2	1	4	1	2	1	2	2	2	2	2	1	1	1	2	1	2	2									2	4				1	5	2	2								4	3	3	1	2
11441104	2	7	3	2	4	3	2	2	1	3	1	2	1	3	1	1		1	2	1	1999	1	1	1	1	1	5		1		2	2	2	1	1	1	2								4	1	1	3	3
9757106	2	5	3	1	5	1	2	1	2	2	2	1	1	1	1	2		1	2	1	2004	1	2	1	2	1	5		1		9	2	2	2		2	2								4	1	1	3	3
11192104	2	8	3	1	4	3	2	2	1	2	2	1	1	1	1	1	3	1	1	1	1999	1	1	1	1	1	2		2	2				1	5	2	2								4	3	4	4	1
11311104	2	14	2	1	4	1	2	2	1	3	2	1	1	1	1	1	3	1	2	1	1999	1	1	1	1	1	1		1		5	2	2	2		2	1	2001	12	5	1	24	48	12
11219104	2	12	2	2	4	1	2	2	1	2	2		1	1	1	2		1	1	1	1997	1	1	1	2	1	5		1		5	2	2			1	1	2006	14	1	2
9757106	2	11	2	1	4	3	2	2	1	2	1	2	1	1	1	2		1		1	1999	1	1	1		2			2	2				2		2	2				2				4	3	3	1	2
11219104	2	7	3	2	4	1	2	2	1	2	1	1	1	1		2		1	3	1	2001	1	2	1	2	1	1		1		5	2	2	2		2	2								4	1	1	1	3
11385104	2	6	3	2	4	1	2	2	3	2	1		1	3	1	1	3	1	2	1	2002	1	2	1	2	2		1	2	2				2		2	2								4	3	3	1	1
113981104	1	11	2	2	4	1								3	1	1	3	1	1										1		8	1	2				1	2005	10	1	1	12	36	2
11222104	2	11	2	1	4	1	3	2	3	2	1	2	1	3	1	1	2	1	2	2									1		5	1	2	2		2	2								4		3	4
11222104	1	14	2	2	4	1								3	1	1	2	1	1										1		8	1	2				1	2004	13	2	1	24	48	2
11244104	1	14	2	1	4	1									1	1	2	1	1										1		5	2	2				1	2006	14	1	1	8	72	2
11401104	2	11	2	1	4	1	1	2	3	2	1		1	3	1	1		1	2	2									1							2	1	2006	11	1	1	4	60	2
11281104	2	10	2	2	4	1	2	2	3	3	1	2	1					1	3	2									1		5	2	2	2		2	2								1		4	1	4
31518105	2	11	2	2	4	1	1	1	3	3	2	2	2	3	2	1	3	2	2	2									1		5	2	2	2		2	2								1	1		1	1
11231104	1	15	2	1	4	1									1	1		2											1		5	1	2	2		2	1	1997	7	3	1	80	36	2
11337101	2	9	3	1	4	1	2	2	1	3	2	2	1	1	1	2		1	1	1	1999	1	1	1	1	1	5		1		5	2	2	1	1	2	2					80	36	12	2	1	1	2	3
11400	2	9	3	2	5	1	2	2	1	2	2	2	1	1	1	1	2	1	2	1	1998	1	1	1	2	1	5		2	4				2		2	2								4	3	3	5	4
11310104	1	15	2	1	4	3								1	1	1	2	1	2										1		7	2	2	2		2	1	2004	12	1	1	24	12	2
11264104	2	12	2	1	4	3	1	2	3	3	2		1	1	1	2		1	2	2									1		7	2	1				1	1995	5	1	2				4	3	4	1	4
11298104	2	8	3	2	5	3	2	2	1	2	1	2	1	3	1	1	2	1	2	1	2003	1	2	1	2	2		1	2	4				2		2	2								4	3	4	1	4
11230104	2	11	2	2	4	1	3	2	3	2	1	2	2	3	1	1	2	1	3	1									1		6	2	2	2		2	1	2006	11	2	1	12	48
11452104	1	14	2	2	4	1	2	2	1	2	2	1	1	3	1	1	2	1	2	1		1		2		1	5		1		1	2	2	2		2	1	2006	14	1	1	12	24	2
11232104	2	10	2	1	4	3	2	2	1	3	2	1	2	1	1	1	3	1	2	1	2000	1	2	1	2	1	2		1		1	2	2	1	2	1	2								1	3	4	4	1
11256104	2	9	3	1	5	1	2	2	1	2	1	2	1	1	1	2		1	3	1	2001	1	2	1	2	1	5		1		6	1	2	2		2	2								4	3	3	1	4
11555104	2	10	2	2	4	1	2	2	1	2	1	1	1	1	2	2		1	2	1	1999	1	1	1	1	1	5		1		7	2	2	1	3	2	1	1999	4	1	2				4
11258104	2	6	3	1	5	3	2	2	1	2	1	2	1	1	1	1	3	1	1	1	2001	1	2	1	2	1	5		1		1	2	2	2		2	2								4	3	4	4	4
11390104	2	11	2	2	4	3	1	2	3	2	1	2	2	3	1	1	3	1	2	2									1		5	2	2	1	5	2	2								4	3	4	1	4
11442104	2	8	3	1	4	1	2	2	1	3	1	2	1	1	1	1	2	1	1	1	2001	1	2	1	2	1	5		2	4				1	2	2	2								1	3	4	1	4
1143104	2	11	2	2	4	3	2	2	1	3	2	1	1	1	1	1	2	1	2	1	2000	1	2	1	2	1	1		1		1					2	1	2006	11	1	1	1		13
23624105	2	13	2	1	4	1	2	1	3	3	2	1	2	3	1	1	2	1	1	2									1		5	1	1	2		2	1	2005	12	2	1			13
11331104	2	12	2	1	4	1	1	1	3	3	2	1	2					1	3	2									2	2				2		2	2								4		3	1	1
11332104	2	13	2	2	4	1	2	2	1	3	1	1	2	3	1	2		1	3	1	2001	1	2	1	2	2		2	2	4				2		2	2								4	3	4	1	4
315118195	2	11	2	2	4	1	1	1	3	2	1		2	3	1	1	3	1	1	2									2	4				2		2	2								4	3	4	1	4
135961200	2	8	3	2	4	1	2	2	1	3	1	1	2	1	1	1	3	2	1	1	1999	1	2	1	2	1	5		1		5	1	2	1	1	2	2								2	1	1	4	4
11358104	2	5	3	2	5	1	2	2	3	2	1	2	2					1	1	2									2	4				2		2	2								4	3	4	4	1
[truncated: 36 more columns]
